# Supplementary material for: A Peptide Inhibitor of Lymphocyte Activation Gene-3 Interaction with Fibrinogen-like Protein 1 Synergizes with Programmed Death-Ligand 1 Blockade to Restore T Cell Activity and Inhibit Tumor Growth
Source: Biomater Res. 2026 May 14;30:0364. doi: 10.34133/bmr.0364 (PMC13172577; doi:10.34133/bmr.0364)
Supplement: Supplementary 1 — Supplementary Materials and Methods Figs. S1 to S16 Table S1 Videos S1 and S2 [file bmr.0364.f1.zip]

Archive with 3 entries (3 files):
- Supplementary Methods and Table and Figures.doc
- Supplementary video S1_LAG-3 wild type-LAG3pep-2 binding.mp4
- Supplementary video S2_LAG-3 mutant-LAG3pep-2 binding.mp4
